# Supplementary material for: Green Synthesis of Molecularly Imprinted Polymers for Selective Extraction of Protocatechuic Acid from Mango Juice
Source: Foods. 2024 Sep 18;13(18):2955. doi: 10.3390/foods13182955 (PMC11431359; doi:10.3390/foods13182955)
Supplement: Supplementary file 1 [file foods-13-02955-s001.zip]

Archive with 1 entries (1 files):
- foods-3185522-supplementary.pdf
